# Supplementary material for: Vegetable and Fruit Consumption and Psychological Distress: Findings from Australian National Health Survey Data, 2011–2018
Source: Int J Environ Res Public Health. 2025 Jun 28;22(7):1037. doi: 10.3390/ijerph22071037 (PMC12294948; doi:10.3390/ijerph22071037)
Supplement: Supplementary file 1 [file ijerph-22-01037-s001.zip]

Archive with 1 entries (1 files):
- ijerph-3588638-supplementary.pdf
